# Supplementary material for: Knowledge of blood loss at delivery among postpartum patients
Source: PeerJ. 2016 Aug 31;4:e2361. doi: 10.7717/peerj.2361 (PMC5012285; doi:10.7717/peerj.2361)
Supplement: Supplemental Information 1 [file peerj-04-2361-s001.csv]

study_id	recruitmentdate	age	race	ethnicity	ins	demographic_complete	gravida	parity	planned	priorcs	feti	obstetric_information_complete	delivery_mode	rbc	transfusion___1	transfusion___2	transfusion___3	irontherapy	anemia	delivery_information_complete	education	income	marital_status	prenataliron	patient_background_complete	informed	describebloodlost	pph_priordel	riskaware	information___1	information___2	information___3	information___4	information___5	heathcareinform	whoinformed___1	whoinformed___2	whoinformed___3	whoinformed___4	infoacquire___1	infoacquire___2	infoacquire___3	infoacquire___4	infoacquire___5	infoacquire___6	infoacquire___7	patient_survey_complete	awareof_vagbleed	awareof_pph
101	9/15/2012	37	3	2	1	2	2	1	1	1	1	2	2	0	0	0	0	0	0	2	2	3	1	1	2	0	4	0	1	0	0	0	0	1	0	0	0	0	0	0	0	0	0	0	0	1	2	1	3
102	9/20/2012	29	3	2	1	2	2	1	1	0	1	2	2	0	0	0	0	0	1	2	1	3	1	1	2	0	2	0	1	1	1	1	1	0	0	0	0	0	0	0	0	0	0	0	0	1	2	1	1
103	10/19/2012	33	5	1	1	2	3	2	1	1	1	2	2	0	0	0	0	0	0	2	1	2	1	1	2	0	2	0	0	1	1	1	1	0	1	1	0	0	0	0	0	0	0	0	0	1	2	1	1
104	11/26/2012	34	5	2	1	2	4	1	1	1	1	2	2	0	0	0	0	0	0	2	2	3	1	1	2	0	4	0	1	1	1	1	1	0	0	0	0	0	0	1	0	0	0	0	1	0	2	1	1
105	12/27/2012	38	2	2	1	2	6	4	1	0	1	2	2	0	0	0	0	0	0	2	2	2	2	1	2	1	1	0	1	1	1	1	1	0	1	0	1	0	0	0	0	0	0	0	0	1	2	1	1
106	1/4/2013	43	3	2	1	2	4	1	1	1	1	2	2	0	0	0	0	0	0	2	2	3	1	1	2	1	2	0	1	1	1	1	1	0	1	1	1	0	0	0	0	0	1	0	1	0	2	1	1
107	4/13/2013	32	2	2	1	2	4	2	1		1	2	1	0	0	0	0	0	0	2	2	3	1	1	2	0	1	0	1	0	0	0	0	1	0	0	0	0	0	0	0	0	0	0	0	1	2	1	1
108	4/22/2013	40	2	1	1	2	5	2	1	1	1	2	2	0	0	0	0	0	0	2	1	3	1	1	2	1	4	0	0	1	1	1	1	0	0	0	0	0	0	0	0	0	0	0	0	1	2	2	2
109	9/19/2013	43	2	2	1	2	1	0	1	0	1	2	2	0	0	0	0	0	0	2	3	3	1	1	2	1	4	0	1	1	1	1	1	0	1	1	0	0	0	1	0	0	0	0	0	0	2	1	1
110	11/9/2013	19	2	1	2	2	1	0	1	0	1	2	1	0	0	0	0	0	0	2	1		4	0	2	0	1	0	0	0	0	0	0	1	1	0	0	0	1	0	0	0	0	0	0	1	2	1	5
111	7/26/2013	29	3	2	1	2	1	0	1	0	1	2	1	0	0	0	0	1	1	2	3	2	1	1	2	0	4	0	0	0	1	1	1	0	0	0	0	0	0	1	0	1	1	0	0	0	2	1	2
112	12/28/2013	36	3	2	1	2	4	2	1	1	1	2	2	0	0	0	0	0	0	2	3	3	1	1	2	0	4	0		0	0	0	0	1	1	1	0	0	0	0	0	0	0	0	0	1	2	2	2
113	9/21/2013	23	3	2	1	2	1	0	1	0	1	2	1	0	0	0	0	0	0	2	3	3	1	1	2	0	2	0	0	0	0	0	0	1	0	0	0	0	0	0	0	0	0	0	0	1	2	1	5
114	6/9/2013	36	2	2	1	2	2	0	1	0	1	2	2	0	0	0	0	1	0	2	3	3	1	1	2	1	2	0	1	0	0	0	0	1	1	1	0	0	0	1	0	0	0	0	0	0	2	1	1
115	9/30/2013	33	2	2	1	2	2	1	1	0	1	2	1	0	0	0	0	0	0	2	3	3	1		2	1	1	0	1	0	0	0	0	1	0	0	0	0	0	0	0	0	0	0	0	1	2	1	1
116	11/8/2013	27	2	2	1	2	1	0	1	0	1	2	1	0	0	0	0	0	0	2	3	3	1	1	2	0	2	0	0	0	0	0	0	1	0	0	0	0	0	1	0	0	0	0	0	0	2	2	4
117	2/13/2013	27	2	1	1	2	3	2	1	1	1	2	2	0	0	0	0	0	0	2	1	2	1	1	2	0	4	0	0	0	1	1	1	0	1	1	1	0	0	1	0	0	0	0	0	0	2	2	1
118	12/2/2013	26	2	1	2	2	1	0	0	0	1	2	1	0	0	0	0	0	0	2	3	2	1	1	2	0	4	0	1	1	1	1	1	0	1	0	0	1	0	0	0	0	0	0	0	1	2	1	1
119	10/6/2013	31	2	2	1	2	1	0	1	0	1	2	1	0	0	0	0	0	0	2	2	3	1	1	2	1	1	0	1	0	1	1	1	0	1	0	0	0	1	1	0	0	0	0	0	0	2	1	1
120	4/7/2013	37	3	2	1	2	3	1	1	1	1	2	2	0	0	0	0	0	0	2	2	3	1	1	2	0	1	0	1	0	0	0	0	1	1	0	0	0	0	0	0	0	0	0	0	1	2	4	2
121	8/4/2013	30	3	2	1	2	1	0	1	0	1	2	1	0	0	0	0	0	0	2	3	3	1	1	2	0	2	0	0	0	0	0	0	1	0	0	0	0	0	0	0	0	0	0	1	0	2	1	4
122	10/1/2013	25	2	1	2	2	2	1	1	0	1	2	2	0	0	0	0	0	0	2	1	2	1	1	2	0	4	0	1	0	1	1	1	0	1	0	1	0	0	0	0	0	0	0	1	0	2	2	1
123	1/2/2014	27	2	1	2	2	1	0	0	0	1	2	1	0	0	0	0	0	0	2	1	1	2	0	2	0	1	0	0	0	0	0	0	1	0	0	0	0	0	0	0	0	0	0	1	0	2	1	1
124	9/24/2013	36	3	2	1	2	1	0	1	0	1	2	1	0	0	0	0	0	0	2	3	3	1	1	2	0	1	0	0	0	0	0	0	1	0	0	0	0	0	0	0	0	0	0	0	1	2	1	4
125	9/23/2013	33	5	2	1	2	4	2	0	1	1	2	1	0	0	0	0	0	0	2	2	3	1	1	2	0	2	0	1	1	1	1	1	0	1	0	0	0	0	0	0	0	0	0	0	1	2	1	1
126	8/27/2013	25	2	2	1	2	2	0	1	0	1	2	1	0	0	0	0	0	0	2	2	3	1	0	2	0	1	0	1	0	0	0	0	1	0	0	0	0	0	0	0	0	0	0	1	0	2	1	1
128	12/21/2013	23	2	1	2	2	2	1	0	0	1	2	1	0	0	0	0	0	0	2	1	2	2	1	2	0	4	0	0	1	1	1	1	0	1	1	0	0	0	0	0	0	0	0	0	1	2	1	1
129	11/22/2013	34	3	2	2	2	3	2	1	0	1	2	1	0	0	0	0	1	0	2	3	3	1	1	2	0	1	1	1	0	0	0	0	1	0	0	0	0	0	1	0	1	1	0	0	0	2	1	1
130	12/6/2013	36	2	2	1	2	4	1	1	1	1	2	2	0	0	0	0	0	0	2	3	3	1	1	2	1	4	0	1	1	1	1	1	0	1	0	1	0	0	0	0	0	1	0	0	0	2	1	1
131	12/3/2013	32	3	2	1	2	2	1	1	0	1	2	1	0	0	0	0	0	0	2	3	3	1	1	2	0	1	0	1	0	0	0	0	1	0	0	0	0	0	0	0	0	0	0	0	1	2	1	3
132	12/7/2013	30	2	2	1	2	2	0	1	0	1	2	1	0	0	0	0	0	0	2	3	3	1	1	2	0	2	0		0	0	0	0	1	0	0	0	0	0	1	0	0	1	0	1	0	2	2	1
133	11/2/2013	36	3	2	1	2	2	0	1	0	1	2	2	0	0	0	0	0	0	2	3	3	1	1	2	0	1	0	0	0	0	0	0	1	0	0	0	0	0	1	1	1	1	0	1	0	2	1	3
134	10/7/2013	36	2	2	1	2	1	0	1	0	1	2	2	0	0	0	0	0	0	2	2	3	1	1	2	0	1	0	1	0	0	0	0	1	1	1	1	0	0	0	0	0	0	0	0	1	2	1	1
135	12/19/2013	35	2	2	1	2	1	0	1	0	1	2	1	0	0	0	0	0	0	2	3	3	1	1	2	1	3	0	1	0	0	0	0	0	0	0	0	0	0	1	0	0	0	0	0	0	2	2	4
136	10/7/2013	27	2	2	2	2	5	3	0	1	1	2	2	0	0	0	0	0	0	2	1	2	1	0	2	0	4	0	1	1	1	1	1	0	1	1	0	0	0	0	0	0	0	0	1	0	2	1	3
137	11/12/2013	40	5	2	2	2	6	3	0	1	1	2	2	0	0	0	0	0	0	2	1	2	1	0	2	0	4	0	1	1	1	1	1	0	1	0	1	0	0	0	0	0	0	0	0	1	2	3	1
138	12/25/2013	24	2	1	2	2	1	0	1	0	1	2	1	0	0	0	0	0	0	2	1	2	1	1	2	0	4	0	1	0	0	0	0	1	0	0	0	0	0	0	0	0	0	0	0	1	2	2	2
139	3/26/2013	34	3	2	1	2	2	1	1	1	1	2	2	0	0	0	0	0	0	2	3	3	1	1	2	0	4	0	1	0	1	1	1	0	0	0	0	0	0	0	0	1	0	0	0	0	2	1	2
140	6/17/2013	39	1	1	1	2	2	1	1	1	1	2	2	0	0	0	0	0	0	2	3	3	1	1	2	1	2	0	1	0	0	1	1	0	1	0	1	0	0	0	0	0	0	0	0	1	2	1	1
141	4/9/2013	29	2	2	1	2	1	0	1	0	1	2	1	0	0	0	0	0	0	2	3	3	1	1	2	0	2	0	1	1	1	1	1	0	0	0	0	0	0	1	0	0	0	0	0	0	2	1	2
142	6/1/2013	18	2	1	2	2	1	0	1	0	1	2	1	0	0	0	0	0	0	2	1	2	2	0	2	0	1	0	0	0	0	0	0	1	1	1	0	0	0	1	0	0	1	0	0	0	2	1	1
143	12/23/2013	44	2	2	1	2	1	0	0	0	1	2	2	0	0	0	0	0	0	2	3	3	2	1	2	0	4	0	1	0	0	0	0	1	0	0	0	0	0	0	0	0	0	0	0	1	2	2	5
144	7/29/2010	42	3	2	1	2	2	1	1	1	1	2	2	0	0	0	0	0	0	2	3	3	1	1	2	0	4	0	1	0	0	0	0	1	0	0	0	0	0	0	0	0	0	0	0	1	2	1	2
145	2/6/2014	37	2	2	1	2	4	1	1	0	1	2	1	0	0	0	0	0	0	2	2	3	1	1	2	0	2	0	0	0	0	0	0	0		0	0	0	0	0	0	0	0	0	0	1	2	1	3
146	12/13/2013	31	2	2	1	2	2	0	1	0	1	2	1	0	0	0	0	0	0	2	2	3	1	1	2	0	2	0	1	0	0	0	0	1	0	0	0	0	0	0	0	0	0	0	1	0	2	1	1
147	4/13/2014	36	2	2	1	2	2	1		0	1	2	2	0	0	0	0	0	0	2	2	3	1	1	2	1	2	0	1	0	0	0	0	1	0	0	0	0	0	0	0	0	0	0	1	0	2	1	2
148	1/20/2014	28	2	1	1	2	1	0	1	0	1	2	2	0	0	0	0	0	0	2	2	3	1	1	2	1	2	0	1	1	1	1	1	0	1	0	0	1	0	0	0	0	0	0	0	1	2	1	1
149	4/25/2014	30	3	2	1	2	6	2		0	1	2	2	0	0	0	0	1	0	2	3	3	1	1	2	0	4	0	1	0	0	0	0	1	1	0	1	0	0	0	0	0	0	0	0	1	2	1	1
150	5/2/2014	36	5	2	1	2	2	1	1	1	1	2	2	0	0	0	0	0	0	2	3	3	1	1	2	0	1	0	1	1	1	1	1	0	1	0	1	1	0	0	0	0	1	0	0	0	2	1	1
151	1/13/2014	40	2	2	1	2	1	0		0	2	2	2	0	0	0	0	0	0	2	3	3	1	1	2	0	2	0	0	0	0	0	0	1	0	0	0	0	0	0	0	0	0	0	0	1	2	1	2
152	3/26/2014	31	3	2	1	2	1	0		0	1	2	1	0	0	0	0	0	0	2	3	3	1	1	2	0	2	0	1	0	0	0	0	1	0	0	0	0	0	0	0	0	0	0	0	1	2	1	3
153	6/5/2014	35	3	2	1	2	2	1		1	1	2	2	0	0	0	0	0	0	2	3	3	1	1	2	1	1	0	1	1	1	1	1	0	1	0	0	1	0	0	0	0	0	0	0	1	2	1	1
154	4/8/2014	35	2	2	1	2	1	1		0	1	2	1	0	0	0	0	1	0	2	3	3	1	1	2	0	2	0	0	0	0	0	0	1	0	0	0	0	0	0	0	0	0	0	0	1	2	1	3
155	4/22/2014	29	2	2	1	2	1	0		0	1	2	1	0	0	0	0	0	1	2	3	3	1	1	2	0	2	0	1	0	0	0	0	1	0	0	0	0	0	1	0	0	1	1	1	0	2	1	2
156	6/21/2014	22	5	1	1	2	2	0	1	0	1	2	1	0	0	0	0	0	0	2	1	2	1	1	2	0	4	0	0	0	0	0	0	1	0	0	0	0	0	0	0	0	0	0	0	1	2	1	3
157	9/1/2014	31	3	2	1	2	2	1	1	0	1	2	1	0	0	0	0	0	0	2	2	3	1	1	2	0	2	0	0	0	1	1	0	0	0	0	0	0	0	0	0	0	0	0	0	1	2	1	1
158	10/28/2014	35	2	1	1	2	3	2	1	1	1	2	2	0	0	0	0	1	0	2	1	2	1	1	2	0	4	0	1	1	1	1	1	0	1	1	1	1	0	1	0	0	0	0	0	0	2	1	1
159	9/7/2014	30	5	1	2	2	3	2	1	1	1	2	2	0	0	0	0	1	0	2	2	2	1	0	2	0	4	0	1	1	1	1	1	0	1	1	0	0	0	0	0	0	0	0	0	1	2	1	1
160	8/15/2014	35	2	2	1	2	3	2	1	0	1	2	1	0	0	0	0	0	0	2	2	3	1	0	2	0	4	0	1	0	0	0	0	1	0	0	0	0	0	0	0	0	0	0	0	1	2	1	2
161	8/28/2014	37	2	2	1	2	3	1	1	1	1	2	1	0	0	0	0	1	0	2	3	3	1	1	2	1	2	0	0	0	0	0	0	1	0	0	0	0	0	1	0	0	0	0	1	0	2	1	2
162	8/14/2014	23	5	1	2	2	2	1	1	0	1	2	1	0	0	0	0	0	0	2	1	2	1	1	2	1	2	0	1	0	0	0	0	1	0	0	0	0	0	0	0	0	0	0	0	1	2	1	2
163	8/21/2014	28	2	2	1	2	5	1	1	1	1	2	2	0	0	0	0	0	0	2	3	3	1	1	2	0	4	0	0	1	1	1	1	0	0	0	0	0	0	0	0	0	1	0	0	0	2	3	3
164	11/23/2014	38	3	2	1	2	4	1	1	1	1	2	2	0	0	0	0	0	0	2	3	3	1	1	2	0	2	0	1	0	0	0	0	1	0	0	0	0	0	0	0	0	0	0	0	1	2	2	2
165	12/2/2014	44	2	2	1	2	2	0	1	0	1	2	2	0	0	0	0	0	0	2	3	3	3	1	2	1	1	0	1	0	0	0	0	1	1	1	0	0	0	0	0	0	0	0	0	1	2	1	2
166	12/9/2014	35	3	2	1	2	1	0	1	0	1	2	2	0	0	0	0	0	0	2	3	3	1	1	2	0	4	0	1	1	1	1	1	0	0	0	0	0	0	0	0	0	0	0	0	1	2	1	4
167	9/9/2014	34	3	2	1	2	2	1	1	1	1	2	2	0	0	0	0	0	0	2	2	3	1	1	2	0	4	0	1	1	1	1	1	0	1	0	1	0	0	1	0	0	0	0	0	0	2	1	1
168	5/3/2014	35	2	2	1	2	1	0	1	0	1	2	1	0	0	0	0	0	0	2	3	3	1	1	2	1	1	0	0	0	0	0	0	1	0	0	0	0	0	0	0	0	0	1	1	0	2	2	3
169	5/10/2015	37	3	2	1	2	3	2	1	0	1	2	1	0	0	0	0	0	0	2	3	3	1	1	2	0	2	0	1	0	0	0	0	1	0	0	0	0	0	0	0	0	0	0	0	1	2	1	1
170	2/15/2015	39	3	2	1	2	1	0	1	0	1	2	2	0	0	0	0	1	0	2	2	3	1	1	2	0	4	0	1	1	1	1	1	0	1	1	0	0	0	1	0	0	0	0	1	0	2	2	2
171	12/6/2014	28	2	2	2	2	2	1	0	1	1	2	2	0	0	0	0	0	0	2	1		1	1	2	1	1	0	1	0	1	1	1	0	1	0	1	0	0	0	0	0	0	0	0	1	2	1	1
172	2/16/2015	37	2	1	1	2	2	1	1	0	1	2	1	0	0	0	0	1	1	2	3	3	1	1	2	0	1	0	0	0	0	0	0	0		0	0	0	0	0	0	0	0	0	0	1	2	1	2
173	1/28/2015	24	3	2	2	2	1	0	1	0	1	2	1	0	0	0	0	1	0	2	3		1	1	2	0	4	0	0	0	0	0	0	1	0	0	0	0	0	0	0	0	0	0	1	0	2	2
174	2/13/2015	43	2	2	1	2	2	1	1	1	1	2	2	0	0	0	0	0	0	2	2	3	1	1	2	0	1	0	1	1	1	1	1	0	1	0	0	1	0	1	0	0	1	0	0	0	2	1	2
175	1/28/2015	38	2	2	1	2	2	1	1	1	1	2	2	0	0	0	0	1	0	2	3	3	2	1	2	1	2	0	1	0	0	0	0	1	1	0	1	0	0	0	0	0	0	0	0	1	2	1	1
176	2/27/2015	33	3	2	1	2	3	1	1	1	1	2	2	0	0	0	0	1	0	2	3	3	1	1	2	1	2	0	1	1	1	1	1	0	0	0	0	0	0	1	1	0	0	0	1	0	2	1	1
177	2/28/2015	35	5	2	1	2	2	1	1	1	1	2	7002	0	0	0	0	1	0	2	3	3	1	1	2	0	1	0	1	0	0	0	0	1	0	0	0	0	0	0	0	0	0	0	0	1	2	1	2
178	2/14/2015	33	3	2	1	2	2	0	1	0	1	2	1	0	0	0	0	1	0	2	3	3	1	1	2	0	2	0	0	1	1	1	1	0	0	0	0	0	0	0	0	0	0	0	0	1	2	1	4
179	11/8/2014	38	2	2	1	2	1	0	1	0	1	2	2	0	0	0	0	0	0	2	3	3	1	1	2	0	2	0	1	0	0	1	1	0	0	0	0	0	0	0	0	0	0	0	0	1	2	1	2
180	2/21/2015	34	5	2	1	2	3	1	1	0	1	2	1	0	0	0	0	0	0	2	3	3	1	1	2	1	1	0	1	0	0	0	0	1	1	1	0	0	0	0	0	0	0	0	0	1	2	1	1
181	1/25/2015	34	1	2	1	2	1	0	1	0	1	2	2	0	0	0	0	1	0	2	3	3	1	1	2	0	1	0	1	0	0	0	0	1	0	0	0	0	0	0	0	0	0	0	0	1	2	1	3
182	11/12/2014	32	3	2	1	2	4	0	0	0	1	2	1	0	0	0	0	0	1	2	1	2	1	1	2	0	2	0	0	0	0	0	0	0	0	0	0	0	0	0	0	0	0	0	0	1	2	1	2
183	9/3/2014	40	2	2	1	2	2	0	1	0	1	2	1	0	0	0	0	0	0	2	3	3	1	1	2	0	2	0	0	0	0	0	0	1	0	0	0	0	0	0	0	0	0	0	0	1	2	1	2
184	3/7/2015	32	3	2	1	2	2	0	1	0	1	2	2	0	0	0	0	1	0	2	3	3	1	1	2	1	1	0	1	0	0	0	0	1	0	0	0	0	0	0	0	0	0	0	0	1	2	1	2
185	2/23/2015	36	2	2	1	2	1	0	1	0	1	2	1	0	0	0	0	0	0	2	3	3	1	1	2	1	1	0	1	0	0	0	0	1	0	0	0	0	0	0	0	0	0	0	0	1	2	1	1
186	4/17/2015	28	3	2	1	2	1	0	1	0	2	2	1	0	0	0	0	0	0	2	2	3	1	1	2	0	4	0	0	0	0	0	0	1	0	0	0	0	0	1	0	1	0	0	0	0	2	1	1
187	9/18/2014	34	5	1	1	2	3	1	1	0	1	2	1	0	0	0	0	1	0	2	2	3	1	1	2	0	2	0	0	0	0	0	0	1		0	0	0	0	0	0	0	0	0	0	1	2		3
188	4/1/2015	29	3	2	1	2	1	0	1	0	1	2	2	0	0	0	0	0	0	2	2	3	1	0	2	0	2	0		0	1	1	1	0	1	0	0	1	0	1	0	0	0	0	0	0	2	1	3
189	5/3/2015	24	3	2	1	2	1	0	1	0	1	2	1	0	0	0	0	0	0	2	1	3	1	1	2	1	1	0	0	1	1	1	1	0	1	0	0	1	0	0	0	0	0	0	1	0	2	1	1
190	2/9/2015	32	2	2	1	2	1	0	1	0	1	2	2	0	0	0	0	0	0	2	2	3	1	1	2	0	2	0	1	0	0	1	1	0	0	0	0	0	0	1	0	0	0	0	0	0	2	1	1
191	2/8/2015	27	2	1	2	2	4	2	1	0	1	2	1	0	0	0	0	0	0	2	1	2	1	0	2	1	2	0	0	0	0	0	0	0		0	0	0	0	0	0	0	0	0	0	1	2	1	3
192	9/30/2014	39	2	2	1	2	4	1	1	0	1	2	2	0	0	0	0	0	1	2	3	3	1	1	2	1	3	0	1	1	1	1	1	0	1	1	0	0	0	1	0	0	0	0	0	0	2	1	1
193	2/20/2015	23	5	1	2	2	3	2	0	1	1	2	2	0	0	0	0	1	0	2	1	2	1	1	2	1	2	0	1	0	0	0	0	1	0	0	0	0	0	0	0	0	0	0	0	1	2	1	1
194	4/19/2015	22	5	1	2	2	3	1	1	0	1	2	1	0	0	0	0	0	0	2	1	1	1	1	2	0	2	0	0	0	0	0	0	0		0	0	0	0	1	0	0	0	0	0	0	2	1	1
195	10/15/2014	27	5	1	2	2	3	2	1	0	1	2	1	0	0	0	0	1	0	2	1	3	1	1	2	1	3	0	0	0	0	0	0	0		0	0	0	0	0	0	0	0	0	0	1	2	2	2
196	11/16/2014	46	2	2	1	2	2	0	1	0	1	2	2	0	0	0	0	0	0	2	3		2	0	2	0	4	0	1	0	0	0	0	1	1	1	0	0	0	0	0	0	0	0	0	1	2	1	3
197	1/29/2015	31	2	2	1	2	4	3	1	0	1	2	1	0	0	0	0	0	0	2	2	3	1	1	2	0	1	0	1	0	0	0	0	1	0	0	0	0	0	1	0	0	0	0	1	0	2	1	1
198	4/23/2015	37	2	1	1	2	1	0	1	0	1	2	1	0	0	0	0	1	0	2	3	3	1	1	2	1	1	0	1	0	0	0	0	1	0	0	0	0	0	0	0	0	0	0	0	1	2	1	1
199	5/18/2015	20	5	1	2	2	2	1	1	0	1	2	1	0	0	0	0	1	0	2	1	2	1	1	2	0		0	0	0	0	0	0	1	0	0	0	0	0	0	0	0	0	0	0	1	2	1	2
200	3/30/2015	35	2	2	1	2	4	2	1	1	1	2	2	0	0	0	0	0	0	2	2	3	1	1	2	0	1	0	1	1	1	1	1	0	1	1	0	0	0	0	0	0	0	1	0	0	2	1	2
201	5/13/2015	51	3	2	1	2	1	0	1	0	2	2	2	0	0	0	0	1	0	2	3	3	1	1	2	1	2	0	1	0	0	0	0	1	1	0	0	1	0	1	0	0	0	0	0	0	2	1	2
[truncated: 7 more columns]
